# Supplementary material for: Metabolite trafficking enables membrane-impermeable-terpene secretion by yeast
Source: Nat Commun. 2022 May 11;13:2605. doi: 10.1038/s41467-022-30312-9 (PMC9095633; doi:10.1038/s41467-022-30312-9)
Supplement: Supplementary file 4 — Source Data [file 41467_2022_30312_MOESM4_ESM.xlsx]

## Sheet: Fig. 2c
Fig. 2c
Secreted squalene (extracellular)						Accumulated squalene (intracellular)
	Strain		Extracellular squalene (mg/L)				Strain		Intracellular squalene (mg/g DCW)
72 h	Suc2-tSPF	Repeat 1	173.09			72 h	Suc2-tSPF	Repeat 1	97.5923
		Repeat 2	178.839					Repeat 2	94.2122
		Repeat 3	147.932					Repeat 3	77.0135
	Pho5-tSPF	Repeat 1	41.5506				Pho5-tSPF	Repeat 1	43.7489
		Repeat 2	49.6723					Repeat 2	56.8651
		Repeat 3	102.427					Repeat 3	54.426
	MFɑ-tSPF	Repeat 1	3.92853				MFɑ-tSPF	Repeat 1	32.93
		Repeat 2	4.4316					Repeat 2	57.2723
		Repeat 3	4.26987					Repeat 3	44.4376
	tSPF	Repeat 1	3.95707				tSPF	Repeat 1	59.2989
		Repeat 2	3.3					Repeat 2	57.2287
		Repeat 3	3.75293					Repeat 3	48.6224
	Empty vector	Repeat 1	4.19837				Empty vector	Repeat 1	79.9249
		Repeat 2	2.86042					Repeat 2	61.2299
		Repeat 3	4.91121					Repeat 3	66.7963
144 h	Suc2-tSPF	Repeat 1	220.101			144 h	Suc2-tSPF	Repeat 1	95.0482
		Repeat 2	209.975					Repeat 2	109.438
		Repeat 3	249.453					Repeat 3	89.3036
	Pho5-tSPF	Repeat 1	193.84				Pho5-tSPF	Repeat 1	89.4337
		Repeat 2	186.367					Repeat 2	57.3895
		Repeat 3	190.064					Repeat 3	70.3468
	MFɑ-tSPF	Repeat 1	40.153				MFɑ-tSPF	Repeat 1	83.681
		Repeat 2	49.5553					Repeat 2	82.9063
		Repeat 3	40.0417					Repeat 3	68.6727
	tSPF	Repeat 1	12.1265				tSPF	Repeat 1	56.9359
		Repeat 2	12.5019					Repeat 2	67.0591
		Repeat 3	16.8316					Repeat 3	54.295
	Empty vector	Repeat 1	8.71278				Empty vector	Repeat 1	64.4832
		Repeat 2	9.49605					Repeat 2	73.5266
		Repeat 3	7.98116					Repeat 3	60.2001

## Sheet: Fig. 2d
	We note that western blots were visualized using chemiluminescent detection system, and the size ladders were imaged with visible light (RGB).
	An insufficient equilibration time of the gel or uneven contact between the gel and the membrane might affect separation and transfer of proteins, which led to fuzzy bands and reduced resolution of proteins.

## Sheet: Fig. 2f
Fig. 2f
Semi-continuous culture
	Time (d)		Squalene content (mg/g DCW)	Secreted squalene titer (mg/L)
Suc2-tSPF	3	Repeat 1	54.4786	160.852
		Repeat 2	61.8678	169.374
		Repeat 3	70.1636	189.751
	6	Repeat 1	58.4794	357.622
		Repeat 2	59.7582	376.155
		Repeat 3	60.3925	357.782
	9	Repeat 1	51.6411	431.368
		Repeat 2	53.7185	445.175
		Repeat 3	60.1504	519.376
	12	Repeat 1	53.1525	575.233
		Repeat 2	52.0149	583.496
		Repeat 3	59.3226	579.452
	15	Repeat 1	49.2545	669.703
		Repeat 2	60.894	678.433
		Repeat 3	68.5615	662.166

## Sheet: Fig. 3b
Fig. 3b
Secreted β-carotene						Accumulated β-carotene
	Strain		Extracellular β-carotene (mg/L)				Strain		Intracellular β-carotene (mg/g DCW)
144 h	Empty vector	Repeat 1	0			144 h	Empty vector	Repeat 1	0.8351
		Repeat 2	0.07247					Repeat 2	0.8501
		Repeat 3	0.0995					Repeat 3	0.8492
	tSPF	Repeat 1	0.2045				tSPF	Repeat 1	0.6908
		Repeat 2	0.2954					Repeat 2	0.6981
		Repeat 3	0.1814					Repeat 3	0.6901
	Suc2-tSPF	Repeat 1	1.4013				Suc2-tSPF	Repeat 1	0.8204
		Repeat 2	1.4435					Repeat 2	0.6913
		Repeat 3	1.3502					Repeat 3	0.9554

## Sheet: Sup fig. 6
	We note that western blots were visualized using chemiluminescent detection system, and the size ladders were imaged with visible light (RGB).
	An insufficient equilibration time of the gel or uneven contact between the gel and the membrane might affect separation and transfer of proteins, which led to fuzzy bands and reduced resolution of proteins.
